# Supplementary material for: Is brain imaging necessary for febrile elderly patients with altered mental status? A retrospective multicenter study
Source: PLoS One. 2020 Jul 30;15(7):e0236763. doi: 10.1371/journal.pone.0236763 (PMC7392262; doi:10.1371/journal.pone.0236763)
Supplement: S1 File — (XLSX) [file pone.0236763.s001.xlsx]

## Sheet: Data
Sex	Age	sBP	dBP	HR	RR	BT	Sx1	Sx2	Sx3	Sx4	Sx5	Sx6	GCS	HTN	DM	Malignancy	CKD	Dementia	CVA	onset_of_mental_change	witness	Lateralizing_Sn	anticoagulant_use	antiplatelet_use	ABI	final_dx	WBC	CRP	Procalcitonin	Ammonia	Glucose	BUN	Creatinine	AST	ALT	CK	Latate
2	76	140	70	64	20	37.4	Fever	fever	Drowsiness	drowsy mentality			11	1	0	0	1	0	0	1	0	0	0	0	0	1	8.42	9.16			179	16.4	3.1	15	10	35	0.7
1	84	48	37	80	20	37.8	Mental disorders	Mental disorder	Fever				8	1	0	0	1	0	0	1	1	0	0	1	0	1	9.81	5.66	15.1		118	34.4	2.3	9	7		2
1	67	180	100	102	22	37.8	Drowsiness	drowsy mentality	Fever	fever			12	1	0	0	0	0	1	1	0	0	0	0	0	1	6.42	6.53	0.5		238	7.4	0.9	21	20
2	78	150	80	115	20	37.8	Fever	fever	Drowsiness	drowsy mentality			13	1	0	0	0	0	1	2	1	0	0	0	0	1	14.28	15.73	0.5		131	5.3	0.5	19	4	27	1.2
2	67	170	90	108	20	38.3	Mental status changes	mental change					7	1	0	0	0	1	0	1	0	0	0	0	1	9	17.46	1.64	0.8		151	11.4	0.9	25	15	736	4.7
2	66	120	80	90	20	37.8	Disorientation	mental change	Fever				10	0	1	0	0	0	0	1	0	0	0	0	1	5	12.38	4.19		25	108	16.7	0.8	30	34	208	2.1
1	65	63	36	89	20	37.8	Disorientation	mental change	Fever				9	0	0	0	0	0	0	2	0	0	0	0	0	1	4.96	2.61	0.8		162	12.8	0.5	16	24		1.8
1	77	120	80	98	20	37.8	Fever	fever	Mental disorders	Mental disorder			13	1	0	1	0	1	1	1	0	0	0	0	0	1	8.16	2.04	1.1	54	119	26.1	4.7	18	6	25	3.4
2	90	140	90	80	20	37.9	dyspnea	dyspnea	Mental disorders	Mental disorder	Fever	fever	11	1	0	0	0	0	0	1	0	1	0	1	0	1	13.51	25.51	0.8		140	56.4	1.2	14	11	31	2.1
1	82	130	80	110	15	37.9	Mental status changes	mental change	Fever	fever			11	1	1	0	0	1	1	1	1	0	0	0	0	1	4.52	17.99	2.3	40	313	18.5	0.7	18	11	64	3.6
2	81	120	80	110	32	37.9	Disorientation	mental change	dyspnea	dyspnea			8	0	0	0	0	0	0	1	1	0	0	0	0	1	17.44	4.13	10		133	17.4	0.9	53	25		4
2	74	100	70	92	20	38	Disorientation	mental change	Fever				8	1	0	0	0	1	1	1	1	0	0	0	0	1	0.3	28.37	4.4		85	36.9	0.6	13	6	13	1.3
2	88	120	70	98	22	38	Disorientation	mental change	Fever	fever			8	0	0	0	0	1	0	1	0	0	0	0	0	1	10.11	5.5	0.5		111	15.7	0.7	12	5		1.1
1	72	160	100	112	18	38	Mental disorders	Mental disorder	Fever				13	0	1	1	0	0	0	2	1	0	0	0	0	1	17.61	17	0.5	22	83	15.4	1	11	12		2.3
2	75	130	70	93	20	38.1	Drowsiness	drowsy mentality	Fever				12	1	1	1	0	0	0	1	0	0	0	0	0	1	11.35	12.48			180	15.8	0.8	46	37		1.7
2	86	90	65	120	20	38.1	Confusion	mental confusion					9	1	0	0	0	1	0	1	0	0	0	1	0	1	10.5	5.13	36.9		187	24.5	1.7	20	7		3.2
1	88	140	80	86	20	38.2	Mental disorders	Mental disorder					8	0	0	0	0	1	0	1	0	0	0	0	0	1	12.94	2.78	0.5	43	157	30.6	1.4	41	22	1309	3.7
2	68	110	80	82	18	37.8	Disorientation	mental change	Fever				5	1	0	0	0	0	0	1	0	1	0	0	1	5	11.68	0.18		80	139	14.3	0.6	26	14		2.6
1	95	100	70	89	20	37.8	Mental disorders	Mental disorder	Hypotension	low BP-Low blood pressure	Fever		12	1	0	1	0	0	0	2	0	0	1	0	1	5	13.95	8.26		44	190	46.2	1.5	16	28	48	2.2
2	87	150	80	95	20	37.8	Disorientation	mental change	Fever				12	0	0	0	0	0	1	2	0	0	0	1	1	5	17.96	15.68	0.8	28	211	15.6	0.8	63	25		1.7
2	71	160	70	76	20	37.8	Confusion	mental confusion	Fever				8	1	1	1	1	0	0	1	0	1	0	0	1	5	8.53	1.46			138	14.9	6.2	16	8	18
1	68	110	60	55	20	37.9	Mental disorders	Mental disorder	Fever				11	1	0	0	0	0	1	2	0	1	0	0	1	5	14.1	13.7		32	560	42	1.8	15	8	113	2.7
2	86	100	60	140	15	38	Mental status changes	mental change	Fever				4	0	1	1	0	0	0	1	0	0	0	0	1	5	14.87	3.84	1.3		241	16.5	1.2	23	7	364	3.6
2	81	170	90	86	20	38.3	Mental status changes	mental change					6	0	0	0	0	0	1	1	0	0	0	1	1	5	14.94	0.39			163	19.6	1.1	30	16		2.3
1	79	150	80	100	18	38.2	Mental status changes	mental change	Fever	fever			8	1	0	1	0	0	0	1	0	0	0	0	0	1	16.8	2.09		167	163	24.4	0.9	27	30		1.88
2	86	120	80	70	18	38.2	Fever	fever	Disorientation	mental change			5	0	1	0	0	1	0	1	0	0	0	0	0	1	13.56	0.21		42	371	34.3	0.8	16	16	38	4.3
2	85	136	74	106	20	38.2	Fever	fever	Drowsiness	drowsy mentality			11	1	1	0	0	1	0	1	0	0	0	0	0	1	16.52	0.06	0.5		127	12.1	0.5	22	29		3.4
1	85	130	80	88	26	38.2	Disorientation	mental change					6	0	0	1	0	1	0	1	0	0	0	0	0	1	15.55	11.2	3.5	93	107	40.4	1.6	182	14	106	11.7
2	92	120	90	120	25	38.2	Mental disorders	Mental disorder					8	1	1	0	0	0	0	1	0	0	0	0	0	1	15.98	25.9	1.3	59	138	65.5	1.9	43	35	27	5.2
1	70	160	90	105	20	38.3	Disorientation	mental change	Fever	fever			8	1	0	0	0	1	1	2	0	0	1	0	0	1	125.5	20.74	0.7	68	278	32.8	1.5	15	10		2
1	67	110	70	104	15	38.3	Fever	fever	Disorientation	mental change			11	0	1	0	0	0	0	1	0	0	0	0	0	1	16.28	14.81	0.5	42	181	17.1	1.1	13	5		1
1	84	130	70	90	24	38.4	Mental status changes	mental change					6	0	0	0	0	0	0	1	0	0	0	0	0	1	7.45	7.17		407	182	51.4	1.6	116	71		2.7
1	74	100	70	78	20	38.4	Disorientation	mental change	Fever	fever			9	1	0	0	0	1	1	1	0	0	0	1	0	1	5.56	10.51	0.7	28	145	30.9	1.8	41	51		6.3
2	78	120	80	83	16	38.4	Confusion	confusional mental change					7	1	0	0	0	0	1	1	0	1	0	1	1	5	8.19	0.05		51	221	33.5	0.9	21	45	59	0.8
2	74	190	100	114	30	38.4	Disorientation	mental change					8	1	0	0	0	0	0	1	0	0	0	0	0	1	6.95	0.73	40.2	29	167	17.8	1.6	14	8		3.9
2	75	140	100	110	28	38.4	Mental disorders	Mental disorder	Fever	fever			9	1	1	0	0	0	0	1	1	0	0	1	0	1	27.31	5.65		46	139	24.9	1	29	17		0.6
1	70	70	50	110	32	38.4	Disorientation	mental change					11	1	0	1	0	0	0	1	0	0	0	0	0	1	3.19	26.15	6.6	104	116	111.2	2.8	26	35	238	4.4
1	88	150	80	96	16	38.5	Mental disorders	Mental disorder	dyspnea	dyspnea	Fever	fever	11	1	1	0	0	1	0	1	0	0	0	1	0	1	11.33	13.56	0.5	4	137	20.9	1.1	20	2	490	2.1
1	78	170	100	120	21	38.5	Disorientation	mental change					10	0	1	0	0	0	0	1	0	0	0	0	0	1	16.6	8.6		26	151	17.4	1.4	40	22	247	1.7
2	86	150	80	130	20	38.5	Disorientation	mental change	Fever	fever			8	1	0	0	0	1	0	2	0	0	0	0	1	5	15.46	28.72	0.5	28	166	28.4	1.3	29	20		2.5
2	85	130	80	110	20	38.7	Disorientation	mental change	Edema of leg	left leg edema			8	1	1	0	0	1	0	1	0	0	0	0	1	5	11.89	6.97	0.5	74	171	13.7	0.7	106	19	2277	2.7
2	97	130	100	110	20	38.5	Mental disorders	Mental disorder	Fever	fever			11	0	1	0	0	1	0	1	0	0	0	0	0	1	14.61	1.31	0.5		226	35.5	1.2	34	33		1.5
2	86	108	78	112	27	38.5	Mental status changes	mental change					7	0	0	0	0	0	0	1	0	0	0	0	0	1	8.97	12.5	0.5		656	55.6	1.4	14	20	26
1	82	130	80	120	20	38.6	Disorientation	mental change	Fever	fever			9	0	1	0	0	1	0	1	0	0	0	0	0	1	6.53	5.35	2	51	122	10.3	0.9	236	157	265	0.9
2	87	100	70	100	22	38.6	Disorientation	mental change	Fever	fever			11	0	0	0	0	1	0	1	0	0	0	0	0	1	7.19	10.03		28	137	26.5	0.9	17	5	35	1
1	92	120	70	116	20	38.7	Disorientation	mental change					10	1	1	0	0	0	0	1	0	0	1	0	0	1	19.43	5.53	1.2		174	49.6	1.4	31	16		4.3
2	85	140	90	142	18	38.7	Disorientation	mental change					8	1	0	0	0	0	0	1	0	0	0	0	0	1	12.78	18.36	0.6		156	66.8	3.4	26	6		2.2
2	69	130	60	76	20	38.9	Mental status changes	mental change	Fever	fever			10	1	1	0	1	0	0	1	1	0	0	0	0	1	15.72	24.05	1.7	33	162	45	5.2	35	32		3.3
2	82	160	90	100	28	38.9	Mental status changes	mental change					9	1	0	0	0	1	1	1	0	0	0	1	0	1	15.03	6.47	2.3	60	848	87.1	2.3	38	13	91	6.6
1	70	150	120	125	20	39.1	Disorientation	mental change					13	0	0	0	0	0	0	1	0	0	0	0	0	1	7.38	0.11	0.5	76	125	20.3	1.6	31	18		4.4
2	75	120	70	106	28	39.1	Drowsiness	drowsy mentality	dyspnea	dyspnea	Fever	fever	11	0	0	0	0	0	1	1	1	0	0	0	0	1	15.46	6.97	5.9		249	19.2	0.8	14	9		1.8
2	83	140	90	115	20	39.1	Disorientation	mental change					13	1	1	0	0	1	1	2	0	0	0	1	0	1	11.75	11.38	0.7	26	112	17.5	1	23	13		1.8
2	72	121	80	100	20	39.1	Mental disorders	Mental disorder	Fever	fever			13	0	0	0	0	0	1	1	1	0	0	0	0	1	20.56	18.82	3.2		270	41.3	0.8	9	3		4.5
2	91	117	64	95	19	39.1	Mental status changes	mental change	Fever	fever			7	1	1	0	0	0	0	1	0	0	0	1	0	1	14.95	4.81	1.7	66	166	24.4	1.4	22	3	47	0.8
2	77	140	80	98	24	39.2	Fever	fever	Drowsiness	drowsy mentality			11	1	0	0	0	1	0	1	0	0	0	0	0	1	6.89	1.72	2		117	8.3	0.6	25	11		4.4
1	82	165	85	80	20	39.3	Mental disorders	Mental disorder	Fever	fever			12	0	0	0	0	0	0	1	0	0	0	0	0	1	8.75	10.41	0.5	21	111	18.2	1	126	56		1.2
1	85	100	70	104	22	39.4	Mental status changes	mental change					9	0	0	0	0	0	0	1	0	0	0	0	0	1	4.88	1.8	0.5	46	114	31.5	1.4	22	15	120	0.9
2	82	80	50	110	15	39.4	Mental status changes	mental change					5	1	0	0	0	0	0	1	1	0	0	0	0	1	13.56	0.14		97	257	21.7	1.5	78	72		5.7
1	81	130	68	107	20	39.5	Disorientation	mental change					7	1	0	0	0	0	0	1	0	0	0	0	0	1	30.4	29.44	100		272	59.3	3.1	32	18	178	2.1
1	80	156	100	69	20	39	Left hemiparesis	left side weakness	Seizures	seizure	Drowsiness	Drowsy Mentality	8	0	0	0	0	0	0	1	0	1	0	0	1	5	15.96	10.27	0.5	42	135	21.1	1	24	12		1.4
2	88	80	50	143	24	39.6	Seizures	seizure	Fever	fever	Disorientation	mental change	8	0	1	1	0	0	1	1	0	0	1	0	1	5	14.09	0.03		81	133	22.4	1.6	105	59	440	4.9
2	74	120	80	79	33	36	dyspnea	Dyspnea					8	0	1	0	0	1	0	2	1	0	0	0	1	5	6.71	26.55	0.77		149	18	0.71	32	24	269	32.1
2	76	100	60	73	20	37.0	Fever		Mental function decreased				11	1	1	0	0	0	0	1	1	0	0	0	1	5	14.1	12.88	1.65	38	215	24	1.49	126	23	366	38.2
1	80	130	70	134	30	38.2	Disorientation						3	0	0	0	0	0	0	1	0	0	0	0	1	5	15.68	0.34		57	314	15	1.08	32	25	244	18.8
1	78	150	70	92	22	39.6	Disorientation	mental change					10	0	1	0	0	0	0	1	1	0	0	0	0	1	16.03	16.96	2.4	32	130	28.6	2	23	11	137	3.2
1	81	90	50	100	18	39.6	Fever	fever	Hematemesis	hematemesis	Mental disorders	Mental disorder	12	1	1	0	0	0	0	1	0	0	0	0	0	1	5.06	5.72	1.7		272	72.2	4.7	22	185		2.4
2	82	110	75	78	20	39.7	Fever	fever	Mental disorders	Mental disorder			11	0	1	0	0	1	0	1	0	0	0	0	0	1	4.51	4.17		57	166	20	1.5	26	19		7.6
1	74	150	100	115	20	39.7	Mental status changes	mental change					10	1	1	0	0	1	0	1	0	0	0	1	0	1	7.09	23.87	1.1		173	17	1.4	67	39		3.8
1	68	200	120	102	20	39.8	Disorientation	mental change	Fever	fever			9	1	0	0	0	1	0	1	1	0	0	1	0	1	6.9	8.68	2.3	32	128	30.6	1.5	51	61	99	3.3
2	92	90	60	103	34	39.9	Disorientation	mental change	Fever	fever			9	1	0	0	0	0	0	2	0	0	0	0	0	1	7.59	0.57	4.2		259	106.1	4.8	326	136	2454	5.7
1	81	180	90	104	28	38.4	Fever	Fever	myalgia				13	0	0	0	0	0	0	1	1	0	0	0	1	5	11.04	19.37	0.845	25	265	26	1.75	47	13	1352	13.14
2	80	90	60	90	22	39.8	mental change						9	0	1	0	0	1	0	1	0	1	0	1	1	5	4.28	5.98	19.9	17	121	50	2.06	33	11	294	15.36
2	79	75	50	118	18	39.9	Disorientation	mental change					9	0	0	0	0	0	0	1	0	0	0	0	0	1	26.33	8.56	100		184	31.7	1.6	197	96		10.1
2	78	160	100	111	20	40	Mental status changes	mental change					10	0	0	1	0	0	0	1	0	0	0	0	0	1	5.23	3.25	1.4	36	118	13.7	0.8	37	19	166	1.5
1	69	80	60	106	24	40	Mental status changes	mental change	Fever	fever	dyspnea	dyspnea	6	1	1	0	0	0	1	2	0	0	1	1	0	1	14.33	20.01	1.5		341	90.3	2.7	15	9		6
2	92	90	70	106	20	40	Disorientation	mental change					9	1	0	0	0	1	0	1	0	0	0	0	0	1	8.32	8.9	3.5		157	20.3	1.5	52	17		3.4
2	83	150	110	111	18	37.8	Disorientation	mental change	Fever				5	1	0	0	0	1	0	1	1	0	0	0	1	6	10.83	0.63		25	181	10.6	0.9	39	15	70	7.1
2	98	140	90	114	26	40.1	Disorientation	mental change					9	0	0	0	0	0	0	1	0	0	0	0	0	1	20.39	0.66	2.9		278	16.2	1.2	17	7		1.8
1	80	150	110	110	26	40.1	Mental disorders	Mental disorder	dyspnea	dyspnea			12	0	1	0	0	1	1	1	0	0	0	0	0	1	10.91	30.02		38	481	33.3	1.8	46	27	329	9.3
2	77	180	100	104	22	40.2	Fever	fever	Mental disorders	Mental disorder	dyspnea	dyspnea	11	1	0	0	0	1	0	1	0	0	0	0	0	1	13.33	4.66	1.5		216	20.9	1.2	18	24		2.3
1	65	78	48	98	22	41.2	Disorientation	mental change	dyspnea	dyspnea	Fever	fever	10	0	0	1	0	0	0	1	0	0	0	0	0	1	3.48	20.64	58.6		150	38	1.7	66	19		7
2	82	170	90	110	20	38	Mental status changes	mental change	dyspnea	dyspnea	Fever		6	1	0	0	1	1	0	1	1	0	1	0	1	6	36.77	37.96	30.5		161	44.1	4.2	17	11	12	9.29
1	83	180	90	102	18	38.3	Fever	fever	Chills	chilling	Mental disorders	Mental disorder	11	1	1	0	0	1	1	1	1	0	0	0	1	6	7.4	0.24	0.5		133	9.5	1	21	16	172	1.3
1	70	130	80	90	20	38.3	Mental status changes	mental change					6	1	1	0	0	0	0	1	1	0	0	0	1	6	15.53	17.23		51	154	21.6	1	73	42		1.9
1	75	140	90	64	24	36.4	Mental status changes	Mental status changes					11	0	1	0	0	1	0	2	1	0	0	0	0	1	7.53	7.67	0.132	46	121	15	1.3	22	18	45	13.79
1	69	100	60	58	35	36.5	Mental status changes	Mental status changes					7	1	1	0	0	1	1	2	1	0	0	0	0	1	1.53	18.27	9.77		109	16	0.59	55	10	1884	20.18
2	65	150	110	122	22	38.4	Disorientation	mental change					8	0	1	0	0	0	0	1	0	0	0	0	1	6	16.53	7.75		80	144	33	0.9	39	16		3.1
2	79	60	40	110	30	36.5	Drowsiness	Drowsiness					12	1	1	0	0	1	1	1	1	0	0	1	0	1	2.51	15.99	50.7		250	49	1.22	18	18	46	72.3
1	83	120	80	88	25	36.5	Drowsiness	Drowsiness					11	0	1	0	0	1	0	1	0	0	0	0	0	1	16.74	11.23	16		103	45	1.34	40	29	830	22.2
1	76	80	50	66	30	36.5	Mental status changes	Mental status changes	cold sweating				11	0	1	0	0	0	0	1	1	0	0	0	0	1	2.32	7.3	9.65	40	124	26	1.43	20	5	145	67.7
1	71	90	50	70	25	37.1	dyspnea	Dyspnea	Mental change		Fever		8	1	0	0	0	0	0	1	1	0	0	0	0	1	19.13	16.26	0.606	27	238	42	1.51	28	23	145	24.3
2	78	120	80	70	25	37.1	Disorientation	Disorientation	Dyspnea				8	0	0	0	0	0	1	1	1	0	0	1	0	1	14.22	10.14	0.129		108	15	0.52	23	11	40	10
1	76	176	117	117	20	38.6	Disorientation	mental change	Fever	fever			6	1	1	0	0	0	0	1	0	0	0	0	1	6	14.99	0.61	0.5	60	159	20.5	1	43	20	352	2.9
1	69	138	91	123	30	38.6	Disorientation	mental change					5	0	0	0	0	1	0	1	0	0	0	0	1	6	12.63	2.58			167	17.8	1	24	12		2.9
2	74	100	60	101	25	37.3	Fever	Fever	mental change				14	1	0	0	0	1	1	1	1	0	1	0	0	1	13.6	10.92	0.565	54	189	26	0.86	23	7	123	20.3
1	71	100	65	110	40	37.3	Mental function decreased		Fever				12	1	0	1	0	0	0	2	1	0	0	1	0	1	14.88	18.47	0.537	58	181	15	0.45	8	3	36	10.1
1	77	220	120	90	20	37.5	Fever	Fever	mental change				8	0	0	0	0	0	1	2	1	0	0	0	0	1	6.81	2.72	0.187	50	104	26	1.65	17	6	14	6.3
1	78	155	106	88	24	38.6	Mental status changes	mental change					8	0	0	0	0	0	0	2	0	1	0	0	1	6	12.22	10.69		93	161	40.6	2.2	47	22	1333	2.1
1	77	100	65	93	22	37.7	Fever	Fever	confusion				14	0	1	0	0	1	1	1	1	0	0	1	0	1	9.01	3.67	0.199		99	21	1.8	34	27	357	13.1
1	69	60	40	60	25	37.8	Mental status changes						8	1	1	0	0	0	1	1	1	0	0	0	0	1	5.9	1.38	4.5	38	112	35	0.87	32	73	21	27.4
2	67	120	80	80	20	37.8	mental change						7	1	1	0	0	0	1	1	1	0	0	0	0	1	25.61	19.58	9.67		249	172	5.94	17	8	44	75.7
2	79	100	60	89	30	37.9	Mental status changes		Fever				9	1	0	0	0	1	0	2	1	0	0	0	0	1	14.23	1.55	0.324	51	97	8	0.78	33	10	319	9.4
2	76	160	100	94	28	37.9	Mental status changes	Mental status changes	Fever				11	1	0	0	0	0	0	1	0	0	0	1	0	1	14.52	19.85	0.153	33	127	22	0.93	78	33	1609	8.85
2	80	120	80	99	22	38	dyspnea	dyspnea	Mental change				9	1	1	0	0	0	0	1	1	0	0	0	0	1	12.74	1.75	0.143	51	197	77	1.96	80	47	127	36.7
2	88	100	60	113	28	38.0	Fever	Fever					13	1	0	0	0	1	0	1	1	0	0	1	0	1	18.78	3.16	0.219		161	34	1.32	32	19	44	13.7
2	65	100	60	102	25	38.0	Fever						12	1	0	0	0	0	1	2	1	0	0	0	0	1	11.47	13.13	0.114		118	17	0.52	25	13	66	13.6
1	77	160	100	112	40	38.0	dyspnea	Dyspnea	Mental change				7	1	1	0	0	0	1	1	0	0	0	1	0	1	9.5	19.22	0.432		324	29	1.73	38	35	97	22.4
1	79	80	50	73	20	38.2	dyspnea	dyspnea	Fever				13	1	0	0	1	1	0	3	1	0	0	0	0	1	15.83	10.92	0.774	33	186	33	1.9	18	9	97	10.6
1	91	80	50	74	22	38.4	Fever		abdominal rigidity				9	0	0	0	0	1	0	2	1	0	0	0	0	1	9.14	7.52	2.36		133	20	0.87	566	374	91	28.3
1	78	100	60	100	28	38.4	Fever	Fever	mental change				12	1	0	0	0	1	1	1	1	0	0	1	0	1	3.96	18.71	8.18	53	184	24	0.76	23	20	72	35
2	86	100	60	90	25	38.5	Mental function decreased	Mental function decreased	fever		dyspnea		7	1	0	0	0	0	0	1	1	0	1	0	0	1	4.84	2.9	9.39	41	105	57	2.07	1331	305	122	11.11
1	87	110	70	100	26	38.5	Mental status changes	Mental status changes					9	1	1	0	0	1	0	1	1	0	0	1	0	1	30.4	20.01	63.6	37	100	66	4.22	24	5	242	15.39
2	76	100	65	117	25	38.5	mental change	mental change	fever				11	0	1	0	0	1	0	1	1	0	0	0	0	1	17.01	1.13	3.02	37	125	17	0.52	18	11	17	20.6
2	74	120	80	100	28	38.6	Mental change	mental change					13	1	0	0	0	0	1	1	1	0	1	0	0	1	9.2	19.33	3.87	60	401	44	1.48	25	18	54	51.5
1	83	140	90	69	20	38.7	Mental status changes		Fever				10	0	1	0	0	1	1	1	1	0	0	1	0	1	10.82	17.66	1.77	41	172	34	2.13	18	9	558	11.4
2	88	130	80	89	25	38.8	Mental change						9	1	0	0	0	1	0	1	1	0	0	1	0	1	7.13	0.2	0.0591	41	175	12	0.76	25	6	29	8.4
1	77	180	100	104	10	38.9	Disorientation	mental change					4	1	0	0	0	0	0	1	0	0	0	0	1	6	18.59	0.3		44	287	20.7	1.8	27	11	93	2.6
2	84	130	80	101	20	38.8	Mental function decreased	Mental function decreased	fever				13	1	1	0	0	1	0	1	1	0	0	1	0	1	8.44	15.41	14.3	49	259	22	1.39	38	20	88	10.6
1	68	180	90	108	22	38.9	Disorientation		Fever				13	0	1	0	0	0	1	1	1	0	0	1	0	1	12.54	1.9	0.62		75	11	0.79	21	9	265	11.7
2	85	90	60	110	25	39.1	mental change	mental change	dyspnea				6	0	1	0	0	1	0	1	1	0	0	0	0	1	15.26	8.91	0.635	37	217	88	2.56	193	125	967	41.32
1	79	110	80	110	30	39.1	dyspnea	dyspnea	Fever				8	1	1	0	0	0	1	1	1	0	0	1	0	1	20.25	4.29	1.37		98	37	1.92	58	34	56	19.6
2	74	140	80	100	25	39.3	dyspnea	dyspnea	Fever				13	1	0	0	0	0	1	1	1	0	0	1	0	1	27.08	19.3	3.03	33	171	22	0.46	9	5	13	20.6
2	89	60	50	96	22	39.4	Fever	Fever					12	1	1	0	0	0	0	1	1	0	0	0	0	1	9.48	12.87	73.7	95	108	133	4.4	104	16	2497	36.35
2	75	150	90	68	20	39.5	Disorientation	Disorientation	general weakness				13	0	0	0	0	1	0	1	1	0	0	0	0	1	6.63	3.84	0.117	48	137	12	0.71	17	12	43	7.4
1	91	100	60	110	40	39.5	Mental function decreased	Mental function decreased	Dyspnea				10	0	1	0	0	0	0	1	1	0	0	0	0	1	5.48	13.74	1.91	77	205	38	1.97	80	45	1394	30.7
1	81	140	90	115	36	39.6	Mental status changes	Mental status changes	Fever				9	1	1	0	0	0	1	1	0	0	0	1	0	1	15.39	17.42	13.1	80	247	40	1.37	46	34	914	31.61
1	83	60	40	98	45	39.8	Mental status changes						3	0	0	0	0	0	0	1	0	0	0	0	0	1	12.42	16.2	33.5	96	117	35	2.63	2397	1837	218	47.1
1	81	130	80	79	25	39.9	Confusion	Confusion	fever		diarrhea		13	1	0	0	1	0	1	1	1	0	0	1	0	1	6.64	12.82	21.5		166	30	1.39	127	42	11613	13.9
1	74	100	60	77	30	40.1	Mental status changes	Mental status changes	Fever				13	0	1	0	1	0	0	2	1	0	1	0	0	1	17.39	3.72	1.57	81	153	38	1.82	1264	567	250	30.3
1	79	120	70	110	30	40.4	dyspnea	Dyspnea	Fever		mental change		12	1	0	0	0	0	0	1	1	0	0	0	0	1	10.46	3.81	0.194	51	192	27	1.22	54	20	95	13.8
2	79	100	70	80	18	37.9	Mental disorders	Mental disorder	Fever				11	1	0	0	0	1	0	1	0	0	0	1	0	2	9.78	3.62	100	35	223	31.1	1.8	17	9	20	2.2
2	88	100	60	83	30	38.1	Mental disorders	Mental disorder	Fever				10	0	1	0	0	0	1	1	0	0	0	1	0	2	14.82	35.78	100	68	17	75.6	4.4	62	27	130	9
1	83	140	80	110	22	39.2	dyspnea	dyspnea	Disorientation	mental change			9	0	0	0	0	1	0	1	0	0	1	0	0	2	7.42	23.02	13.7		88	68	3.7	47	27		2.3
2	72	180	80	119	22	39.9	Fever	fever	Disorientation	mental change			11	1	1	0	0	1	0	1	0	0	0	0	0	2	12.83	10.24			159	29.2	2.2	17	9		2
2	68	120	70	109	20	37.5	Fever		mental change		diarrhea		11	1	0	0	0	0	0	2	1	0	0	1	0	2	5.18	13.3	0.368	88	270	27	0.94	32	16	128	24.4
2	91	110	70	111	28	38.1	Hypotension	Hypotension	Mental change				13	1	1	0	0	0	0	2	1	0	0	0	0	2	12.74	0.35	33		155	14	1.26	389	165	112	62.31
2	80	110	60	93	20	39.3	Fever	Fever	Mental change				13	0	0	0	0	0	0	1	1	0	0	0	0	2	10.55	2.16	0.05	33	142	19	0.88	22	14	68	27.2
1	82	180	90	92	20	38.9	Disorientation	mental change					11	1	0	0	0	0	0	1	0	0	0	0	1	6	5.75	6.27			116	24.8	0.9	72	28
1	83	100	70	114	16	37.8	Disorientation	mental change	Hematuria	hematuria	Fever	fever	8	0	1	0	0	0	1	1	1	0	0	0	0	3	5.49	2.39	100		235	22.4	1.2	30	12	44	7.9
2	83	160	100	115	16	37.8	Drowsiness	drowsy mentality	Fever				11	1	0	0	0	0	1	1	0	0	0	1	0	3	12.83	7.85	0.5		166	18.3	0.6	97	92		0.9
2	77	110	70	79	22	37.9	Confusion	mental confusion	Fever	fever			10	1	1	0	0	0	0	3	1	0	0	1	0	3	9.28	7.3	0.5	57	89	22.8	2.2	16	10	86	1.5
2	83	180	90	78	16	37.9	Disorientation	mental change	Fever				8	1	0	1	0	1	1	1	0	0	0	0	0	3	12.37	11.65	0.5	38	218	20.8	1.3	112	87	53	1.6
2	85	90	70	93	16	38	Drowsiness	drowsy mentality	Abdominal distention	abd. Distension	Fever		9	0	0	0	0	0	0	1	1	0	0	0	0	3	16.48	19.44	69.5	26	122	29.2	0.9	118	76	127	2.8
2	90	114	97	87	20	38.1	Disorientation	mental change					5	1	0	0	0	0	0	1	0	0	0	0	0	3	18.02	13.11		71	176	66	3.3	66	26	59	3
2	78	108	72	94	24	38.2	Fever	fever	Disorientation	mental change	dyspnea	dyspnea	10	1	0	0	0	0	0	1	1	0	0	0	0	3	27.88	35.23	0.5		153	22.4	1	36	70		0.9
1	90	110	70	110	20	38.3	Disorientation	mental change	Fever	fever			9	1	1	0	0	0	0	1	0	0	0	0	0	3	13.79	14.77	1.6		164	23.4	1.1	13	7		1.9
2	85	80	50	94	24	37.1	Mental status changes	Mental status changes	Fever				9	1	0	0	0	1	0	2	1	1	0	1	1	6	13.78	19.04	1.17	60	145	31	1.38	56	21	91	13.3
2	70	140	90	97	20	38.9	Drowsiness	drowsy mentality	Fever	fever			12	0	0	0	0	0	0	1	0	0	0	0	0	3	10.76	1.29	0.5	65	139	19	0.8	21	19	199	1.9
2	82	90	60	97	20	39	Disorientation	mental change					5	1	1	0	0	1	0	1	1	0	0	1	0	3	2.35	3.56			108	55.6	2.2	14	7	51	4.4
1	66	180	100	92	20	37.5	Fever		mental change				11	0	1	1	0	0	0	3	1	0	0	1	1	6	8.2	0.13	0.0407	29	184	23	0.8	19	21	80	11.49
1	75	150	80	111	20	39	Mental disorders	Mental disorder					11	1	0	0	0	1	1	1	0	0	0	0	0	3	19.9	14.05			210	21.7	1.6	19	9		1.7
1	76	100	60	91	20	39.1	Asthenia	general weakness	Disorientation	mental change			14	1	0	0	0	0	0	2	1	0	0	0	0	3	5.1	1.79	1.6	49	114	11.3	1.2	13	3	63	1.6
2	77	160	100	98	22	39.3	Fever	fever	dyspnea	dyspnea	Mental disorders	Mental disorder	14	1	1	0	0	1	1	1	0	0	0	0	0	3	5.98	3.49			125	14.9	1.6	15	9		4.5
1	82	85	60	100	24	40.9	Mental disorders	Mental disorder					9	1	1	0	0	0	0	1	0	0	0	0	0	3	2.69	19.15	0.5	129	192	39.8	1.9	39	27	86	6
1	81	220	110	107	20	38.4	mental change		Fever				7	1	0	0	0	0	1	1	1	0	0	1	1	6	13.76	0.45		67	140	10	0.78	101	75	80	61.35
2	76	80	55	110	25	36.0	Disorientation	Disorientation					11	1	1	0	0	0	0	2	1	0	0	0	0	3	7.73	10.93	0.677		88	28	1	58	24	95	7.7
2	68	140	90	108	20	36.4	Disorientation						11	1	1	0	1	1	0	2	1	0	0	0	0	3	6.98	14.57	0.639	34	196	27	2.78	22	24	16	7.3
1	70	110	70	94	26	38.4	Mental status changes		dysarthria				12	0	1	0	0	0	0	1	0	0	0	0	1	6	8.75	4.71	0.716	45	147	11	0.78	133	44	1520	50.1
2	77	120	80	94	20	36.8	Fever						10	0	0	0	0	0	1	2	1	0	0	0	0	3	7.67	6.56	0.0926		108	11	1.02	20	15	24	57.3
2	69	140	80	61	25	38.6	Mental change	Mental change					8	1	0	0	0	0	0	1	0	0	0	0	1	6	14.38	0.61	0.157	47	190	22	0.89	28	12	579	21.2
2	82	140	90	77	20	37.4	Confusion	Confusion	Fever				13	0	0	0	0	0	1	1	1	0	0	1	0	3	8.07	6.39	0.328	42	117	12	0.73	19	7	70	13
1	81	170	100	95	20	37.7	Fever		general weakness				7	0	0	0	0	1	1	2	1	0	0	0	0	3	9.97	0.78	0.107		431	25	1.04	10	5	22	23.34
2	69	80	50	99	24	38.0	Mental status changes	Mental status changes	Fever				11	0	0	0	0	1	0	2	1	0	0	0	0	3	27.16	19.85	100	37	1152	49	5.05	39	23	1251	67.77
1	73	100	60	93	25	38.0	Mental status changes	Mental status changes					9	0	1	0	0	0	0	1	0	0	0	0	0	3	10.96	8.5	11.6	40	89	47	3.09	24	17	96	11.1
2	81	120	80	84	24	38.0	Fever	Fever	Mental change				9	0	0	0	0	0	0	2	1	0	0	0	0	3	10.34	13.72	0.173	37	114	8	0.49	21	5	15	8.1
1	80	120	80	108	25	38.1	Mental function decreased	Mental function decreased	Fever				13	1	0	0	0	0	0	1	0	0	1	0	0	3	17.78	8.04	21.9	28	95	48	2.2	14	11	86	27.7
2	65	80	50	86	20	38.3	Fever	Fever					10	0	0	0	0	0	0	3	0	0	1	0	0	3	15.11	15.19	0.266		210	15	0.43	28	54	20	24.8
2	77	120	80	109	20	38.3	Fever	Fever					13	1	0	1	0	0	1	1	1	0	0	0	0	3	22.46	20.3	0.822		128	15	1.14	28	25	99	8.8
2	72	100	60	100	30	38.4	Mental status changes		Fever				12	1	1	1	0	0	0	1	1	0	0	0	0	3	9.14	18.84	5.88	38	230	48	3.13	13	11	42	6.9
1	66	200	100	74	20	38.6	Mental change						7	0	1	0	0	0	0	1	1	0	0	0	1	6	17.82	29.25	0.223		180	16	0.78	44	30	148
1	87	150	90	113	20	38.5	Mental status changes						11	1	1	0	1	0	0	1	1	0	0	0	0	3	11.76	4.68	65.94	47	92	108	3.95	26	22	144	28.4
2	75	120	80	119	25	38.7	Fever	Fever	mental change				9	1	0	0	0	1	1	3	1	0	0	0	0	3	14.24	6.21	45	29	146	20	1.73	14	12	31	26.6
2	74	100	60	98	20	38.7	Fever	Fever	mental change				12	0	0	0	0	0	0	1	1	0	0	0	0	3	6.78	4.33	0.17	32	137	16	1.08	23	4	191	21.1
2	85	150	80	87	20	38.8	Fever		general weakness				13	1	0	0	0	0	0	1	1	0	0	0	0	3	13.84	10.58		35	134	20	0.89	19	10	45	10.02
1	68	140	80	110	25	38.8	Confusion	Confusion	fever				13	1	1	0	0	0	0	1	0	0	0	0	1	6	17.09	1.11	0.139	39	351	22	0.97	36	12	102	21.2
2	86	180	100	107	20	38.9	Mental status changes	Mental status changes					12	1	1	0	0	1	0	1	0	0	0	0	0	3	5.31	6.31	1.19	33	109	27	1.33	23	15	71	9.8
2	88	140	90	70	24	39	Fever	Fever	Mental change			dyspnea	9	0	0	0	0	1	1	1	1	0	0	1	0	3	14.51	15.11	2.5	43	163	53	1.36	18	12	68	10.2
2	76	140	100	118	20	39.0	Fever	Fever	Mental change				13	1	0	0	0	0	0	1	1	0	0	0	0	3	23.68	15.74	0.774	42	302	15	0.95	24	20	44	20.7
2	65	120	80	100	30	39.1	Mental function decreased						12	0	0	1	0	0	0	1	1	0	0	0	0	3	10.14	17.64	90	43	424	43	2.64	61	37	916	58.15
1	71	140	90	108	20	39.3	Fever	Fever	general weakness				12	1	0	0	0	0	0	1	1	0	0	1	0	3	7.4	6.39	35.1		181	29	2.31	38	38	48	36.2
2	80	160	100	117	20	39.5	Disorientation	Disorientation	Fever				13	1	1	0	0	0	0	1	0	0	0	0	0	3	11.6	2.25	0.371	21	359	15	1.13	27	24	89	28.9
1	78	70	50	100	40	39.7	Mental status changes						7	1	0	0	0	0	1	1	1	0	0	1	0	3	11.59	20.31	155.6	74	792	127	3.61	19	26	195	37.89
2	72	150	90	116	20	39.9	mental change		Fever				13	1	1	0	0	0	0	1	1	0	0	0	0	3	7.1	7.06	114.8		617	27	2.05	27	11	237	85.8
2	76	100	65	100	20	40.1	mental change		Fever				12	0	0	0	0	0	0	2	0	0	0	0	0	3	6.77	6.18	0.47	34	163	15	1.11	56	42	77	51.7
2	78	110	70	90	20	40.1	Fever	Fever	confusion				13	0	1	0	0	0	0	1	1	0	0	0	0	3	7.33	6.16	0.0921		141	25	0.79	26	9	203	13.2
1	85	140	90	100	22	40.1	mental change		Fever				13	1	0	0	0	0	0	1	1	0	0	0	0	3	6.8	10.89	7.84	44	199	29	1.63	28	20	113	36.83
2	77	130	80	126	20	40.3	Fever	Fever	Mental change				12	0	0	0	0	0	0	1	1	0	0	0	0	3	10.99	9.18	2.32	52	146	19	0.58	36	27	196	11.3
2	73	150	90	83	20	40.4	Fever	Fever	Mental change				13	1	0	0	1	0	0	1	1	0	0	1	0	3	10.24	29.82	14.57	26	120	39	2.86	28	19	34	9
1	77	160	90	100	30	40.4	Confusion	Confusion	Vomiting		Fever		13	1	0	1	0	0	0	1	0	0	0	1	0	3	7.41	3.36	0.583		167	19	0.86	59	67	33	33.38
2	72	100	60	108	20	40.4	mental change						10	1	0	0	0	0	1	1	1	0	0	1	0	3	4.69	1.72	0.488	43	341	27	1.35	81	39	82	44.5
2	75	150	90	101	20	40.5	Vomiting	Vomiting	Mental change			Fever	11	0	0	0	0	0	1	1	1	0	0	0	0	3	4.91	10.61	15.55	28	118	16	0.76	40	31	79	11.51
2	78	120	80	121	26	41.6	Confusion	Confusion	Fever				12	1	0	0	0	0	0	1	1	0	0	0	0	3	17.32	20.1	0.391	49	238	17	0.93	28	18	38	13.4
1	70	180	100	80	20	37.8	Mental status changes	Mental status changes	Fever				9	1	1	0	0	0	1	3	1	0	0	1	0	4	7.26	0.41		44	180	18	0.98	20	8	158	8.11
2	80	120	80	87	20	38.5	Fever	Fever	Mental change				13	0	1	0	0	0	0	1	1	0	0	0	0	4	14.96	4.57	0.508	29	136	27	1.6	45	48	130	11.42
1	76	100	60	104	22	39.5	Confusion	Confusion	Fever				13	1	0	0	0	0	0	1	0	0	0	0	0	4	18.19	0.15	0.0779	51	122	18	1.95	34	33	221	66.9
2	90	220	110	78	20	37.5	Disorientation	mental change	Fever	fever			9	1	1	0	0	0	1	2	0	0	0	1	0	7	8.03	0.56		17	98	26.2	1.3	20	11	49	1
1	76	80	50	110	20	37.7	Mental disorders	Mental disorder	Fever	fever	dyspnea	dyspnea	9	1	1	0	0	0	0	1	0	0	0	0	0	7	11.42	20.26	20.5	37	153	52.5	3.8	12	5	19	1.1
1	77	120	70	87	20	38.8	Mental status changes						9	1	0	0	0	0	0	1	1	0	0	0	1	6	11.39	15.51		31	179	13	0.77	27	15	115	14.6
2	82	160	90	84	20	37.8	Confusion	mental confusion	Hyperglycemia	for hyperglycemia	Fever		11	1	1	0	0	0	0	1	0	0	0	0	0	7	9.83	1.27		57	476	21.8	1.1	30	29		3.1
1	78	160	80	86	20	37.8	Mental disorders	Mental disorder	PO INTAKE POOR	oral intake poor	Fever		12	0	0	0	1	0	0	1	0	0	0	0	0	7	10.19	40.83	6.7	75	116	102.2	7.5	55	16	1396	10.6
1	75	140	80	103	18	38.1	Disorientation	mental change	Fever				10	1	0	0	0	0	0	1	0	0	0	0	0	7	21.47	7.92		55	84	36.4	1.5	75	49	1910	1.2
2	81	160	110	130	26	38.2	Drowsiness	drowsy mentality					14	1	0	0	0	0	0	1	0	0	0	1	0	7	18.05	0.07	0.5	35	38	15.9	1	67	26	1472	2.6
2	78	150	100	100	18	39	Mental disorders	Mental disorder					11	0	0	0	0	0	0	1	0	0	0	0	0	7	10.45	1.64	0.5	41	267	10	0.7	92	53		4.6
2	65	128	60	69	18	39.3	Mental disorders	Mental disorder					14	0	0	0	0	0	0	1	1	0	0	0	0	7	4.7	0.23		106	221	5.7	0.9	27	16
2	75	140	80	102	22	40.5	Fever	fever	Drowsiness	drowsy mentality			10	0	0	0	0	0	0	1	0	0	0	0	0	7	3.55	0.26		164	141	18.1	0.9	36	14
1	86	110	70	113	45	37.8	Disorientation		general weakness				8	1	0	0	0	0	0	1	0	0	0	1	0	7	12.88	0.79	0.0852	39	135	19	1.24	20	8	60	8.4
1	66	130	80	102	24	37.8	Confusion	Confusion	mental change				13	0	0	0	0	1	0	1	1	0	0	0	0	7	9.62	0.65		32	131	4	0.78	43	13	434	14.71
1	69	90	60	102	20	38	Disorientation						13	1	0	0	0	0	0	1	1	0	0	0	0	7	21.21	20.04	1.33	26	111	12	0.51	23	26	77	6.29
1	65	100	60	114	14	38.9	Mental status changes	Mental status changes					8	0	0	1	0	0	0	1	1	0	0	0	1	6	12.8	3.35		36	12	25	1.45	80	21	139	60
2	79	120	80	175	35	39.1	mental change	Mental change	dyspnea				9	0	0	0	0	0	1	1	1	0	0	1	1	6	13.41	4.29	1.02	41	175	29	1	39	17	460	26.66
2	71	100	56	63	20	37.8	Drowsiness	Drowsy Mentality	Decreased food appetite	poor oral intake	Fever	fever	8	0	1	1	0	0	0	1	0	0	0	0	1	8	13.12	0.76	0.5	49	150	44.8	1.1	32	15	157	5.9
2	84	100	60	113	28	38	Disorientation						9	0	1	0	0	0	1	1	1	0	0	1	0	7	13.35	0.66	0.442	63	943	84	2.38	24	18	301	29.4
2	79	120	80	96	25	38.0	Mental status changes						9	1	0	0	0	0	0	1	1	0	0	0	0	7	14.41	2.75	0.0888	32	115	34	2.77	32	17	186	12.9
1	68	100	60	110	22	38.0	Mental status changes	Mental status changes					12	0	0	1	0	0	0	1	1	0	0	0	0	7	13.94	0.67	3.29	179	260	69	3.81	598	524	1009	57.51
1	67	140	80	88	22	38.4	Mental change		fever				7	1	1	0	0	0	1	1	0	0	0	0	0	7	16.82	0.29	0.143	80	7	10	0.92	31	7	242	12.49
1	76	80	50	105	40	38.5	dyspnea	Dyspnea	mental change				9	0	1	1	0	0	0	1	1	0	0	0	0	7	13.46	2.3	0.444		36	51	0.88	89	53	101	15.8
1	70	110	70	115	30	38.7	Mental status changes						8	0	1	0	0	0	0	1	0	0	0	0	0	7	1.93	19.29			296	45	2.13	75	31	1338
1	75	80	50	116	26	38.7	Mental status changes	Mental status changes	Fever				6	0	0	1	0	0	0	1	0	0	0	0	0	7	18.02	5.67	4.85	99	2300	90	3.82	94	59	998	16.94
2	76	140	90	84	22	38.9	mental change						7	1	1	0	0	0	0	1	0	0	0	0	0	7	9.48	6.62		35	240	20	1.53	89	23	1121	9.7
2	74	140	90	108	26	39.0	Mental status changes	Mental status changes					7	1	1	0	0	1	0	1	0	0	0	0	0	7	8.82	5.69	0.318	35	110	20	1.67	27	14	168	8.7
2	82	65	58	57	18	37.8	Mental status changes	mental change	Asthenia	general weakness	Fever		7	0	0	0	0	1	0	1	1	0	0	0	0	9	7.01	4.46			99	57.3	2	10	8		1.6
1	68	130	80	78	18	38.3	Disorientation	mental change	Fever	fever	dyspnea	dyspnea	11	0	1	1	0	0	0	1	0	0	0	0	1	8	5.88	1.56		35	102	17.4	1	30	35		1.3
1	69	120	80	127	22	37.4	Fever						9	1	0	1	0	1	0	3	1	0	0	0	1	8	12.83	4.13		51	138	10	0.46	17	12	64	8.3
2	72	80	50	114	22	37.9	Mental status changes	mental change	Hypotension	BP 저하	Fever	fever	11	0	0	1	0	0	0	1	1	0	0	0	0	9	5.54	3.61	10.1	77	30	14.4	0.8	253	69	22	13
1	79	90	60	110	20	37.9	Disorientation	mental change	Fever				10	1	1	1	1	0	0	3	1	0	0	0	0	9	22.41	8.6	0.9	39	125	117.4	5.3	7	12	85	2
1	67	100	60	68	20	38	Confusion	confuse mentality	Fever	fever			13	1	0	0	0	0	0	1	0	0	0	0	0	9	7.25	5.19	3.4	44	143	87.6	11.2	31	26	33	0.9
1	82	100	60	104	22	38.1	Fever	fever	Mental disorders	Mental disorder			13	1	0	1	0	0	0	2	0	0	0	0	0	9	17.01	6.15	0.5	63	215	52.9	1.1	33	16		1.8
1	75	130	90	105	20	38.4	Mental disorders	Mental disorder					10	0	1	1	0	0	0	1	0	0	0	0	0	9	27.45	12.96	8.4	108	125	26.2	1	206	163	42	1.2
2	85	90	60	96	18	38.6	Disorientation	mental change					8	1	1	0	0	1	0	3	1	0	0	0	0	9	3.2	4.49	0.5		224	61.7	1.8	27	15	83	4.9
1	70	120	80	82	20	39.2	Drowsiness	drowsy mental status	Fever	fever			10	1	0	0	1	0	0	1	1	0	0	1	0	9	16.52	2.12	0.9		444	70.7	8.2	20	18		2.7
1	78	160	100	80	20	40	Mental disorders	Mental disorder	Fever	fever			13	0	1	0	0	0	0	1	0	0	0	0	0	9	17.1	4.27		56	226	21.4	1.3	138	17	1598	1.1
1	65	100	60	100	22	37.6	Drowsiness	Drowsiness	Fever				14	0	0	0	0	0	1	1		0	1	0	0	9	14.88	14.68	0.12		138	15	0.73	19	5	56	12.95
2	85	100	60	75	30	37.6	dyspnea	dyspnea	fever				11	1	1	0	0	1	1	2	1	0	0	1	1	8	17.72	19.07	0.431	42	883	55	1.71	19	15	57	15.1
2	91	120	80	82	20	37.8	Disorientation						13	1	1	0	0	0	0	2	1	0	0	0	1	8	16.81	18.09	8.67	33	330	62	2.45	47	33	28	11
2	93	100	60	43	20	37.8	Disorientation	Disorientation					9	0	0	0	0	0	0	1	0	0	0	0	0	9	5.1	9.4	0.0396	79	158	14	0.85	27	4	92	11.05
1	76	150	100	110	35	37.8	Mental status changes						12	1	1	0	0	0	0	1		0	0	1	0	9	12.92	0.1		67	395	44	1.93	40	42	148	54.7
2	76	60	40	102	21	37.9	Mental status changes	Mental status changes	Fever				11	0	0	0	0	0	1	1	0	0	0	1	0	9	16.62	3.93	0.155	49	116	20	0.55	84	39	84	13.9
2	76	140	80	103	20	37.9	dyspnea	dyspnea	Fever				8	0	0	1	0	0	0	3	1	0	0	0	1	8	9.09	15.73	0.319		126	11	0.78	57	30	119	13.4
2	83	200	120	86	22	37.9	Mental status changes	Mental status changes	Fever		Vomiting		9	0	1	0	0	0	0	1	1	0	0	1	0	9	16.65	1.53	0.115	29	118	20	0.36	30	10	33	8.2
1	82	120	80	84	20	38.0	Fever						13	1	1	0	0	0	0	1	1	0	1	0	0	9	4.77	2.3	0.125	44	100	17	0.87	12	8	49	17.49
2	73	170	90	111	23	38.0	Abnormal behavior	Abnormal behavior, NOS	Fever		dyspnea		13	1	0	0	0	1	0	1	1	0	0	0	0	9	8.41	1.32	0.0505		254	12	0.9	30	19	45	23.2
1	74	100	60	97	20	38.0	Mental status changes						3	1	0	0	0	1	1	1	0	0	0	0	0	9	8.84	0.07	0.0364	40	144	13	0.89	31	27	372	11.1
2	87	140	90	82	24	38.2	Mental status changes						8	0	1	0	0	0	1	1	0	0	0	0	0	9	13.57	0.2	0.0369	43	77	20	1.31	44	17	821	9.26
1	71	100	60	104	12	38.2	Mental status changes		Vomiting				13	1	0	0	0	0	0	1	0	0	0	0	0	9	6.23	0.66	0.0461	58	220	27	1.47	35	23	327	19.38
1	75	90	60	110	25	38.2	Mental function decreased						9	1	0	0	0	1	0	2	1	0	0	0	0	9	15.44	17.54	35.4	55	1080	120	7.07	90	49	7904	31.4
2	79	140	90	98	22	38.3	Asthenia	Asthenia	Fever				8	1	0	0	0	1	0	1	1	0	0	0	0	9	18.67	0.07	0.881		151	42	1.83	44	24	94	35
1	76	120	70	101	30	38.3	Mental status changes		fever				9	0	1	1	0	0	1	1	0	0	1	1	0	9	11.36	9.89		35	203	18	0.91	40	15	1150	11.4
2	67	110	80	76	22	37.5	Drowsiness	drowsy mentality	Fever	fever	Asthenia	general weakness	8	1	0	0	0	0	0	2	0	0	1	0	1	9	11.09	0.16	0.5	61	166	28.7	1	35	12	183	2.8
2	77	130	90	135	30	38.4	mental change	mental change	Fever				12	1	1	0	0	0	0	1	1	0	0	0	0	9	10.17	3.45	5.01	36	121	6	0.49	28	8	462	13.3
1	78	140	80	112	25	38.5	mental change		Fever				9	1	0	0	0	0	0	1	1	0	0	0	0	9	13.07	5.05	2.64	42	144	20	2.48	277	138	71	13.1
2	79	130	90	105	23	38.6	Mental status changes						9	1	0	0	0	0	0	1	0	0	0	0	0	9	16.29	7.29	0.17	16	252	21	0.8	19	12	214	9.5
1	66	110	70	120	22	38.6	Mental status changes		Fever				13	1	1	0	1	0	0	1	1	0	0	0	0	9	8.65	14.92	0.609	57	272	33	2.37	17	10	214	16
1	77	60	40	88	40	38.7	mental change	mental change					9	1	1	0	0	0	1	1	1	0	0	0	0	9	12.29	3.37		46	168	34	1.89	13	9	51	26.8
2	77	110	70	110	22	39.1	Right upper quadrant pain	Right upper quadrant pain	fever				13	1	1	0	0	0	1	1	1	0	0	1	0	9	13.35	19.99	1.16	27	242	15	0.79	43	43	42	30.5
2	66	140	90	98	24	39.2	Disorientation						13	0	0	0	0	1	0	2	1	0	0	0	0	9	5.32	0.6	0.0822	83	98	16	0.8	32	10	61	18.2
1	82	150	90	95	20	39.3	Disorientation		Fever				13	1	1	0	0	1	0	1	1	0	0	0	0	9	14.58	5.65	0.274	26	165	24	1.15	24	15	106	17.79
1	76	150	90	104	20	39.7	mental change		Fever				13	1	0	0	0	0	0	1	0	0	0	0	0	9	10.73	9.98	0.556	25	147	21	1.24	44	23	149	16.3
2	71	90	60	94	20	40.1	Fever	Fever	mental change				13	0	0	0	0	0	1	1	1	0	0	0	0	9	5.36	19.48	5.83	12	106	20	0.81	25	18	37	30.11
2	87	150	90	122	27	40.4	Fever	Fever	Mental change				7	1	0	0	0	0	1	1	1	0	0	0	0	9	13.12	0.38	0.144	55	162	15	1.23	51	19	172	92.08
2	82	160	80	100	20	36.3	Fever	fever	Asthenia	general weakness	Mental function decreased	mental decrease	10	1	1	0	0	1	0	1	0	0	0	1	0	10	9.75	9.51	1	32	120	13.9	0.7	17	6		1.2
1	70	80	55	66	18	36.5	Fever	fever	Myalgia	myalgia	Disorientation	mental change	11	0	0	0	0	0	0	2	0	0	0	0	0	10	12.07	25.32	43.4	19	107	29.8	1.5	84	41		3
1	88	100	60	114	30	38.2	dyspnea	dyspnea	Drowsiness	drowsy mentality	Vomiting	vomiting	8	1	1	1	0	1	0	1	0	0	0	0	0	10	20.91	12.8	16.5		158	33.5	1.9	268	145		6.6
1	68	100	70	133	22	38.6	Fever	fever	Drowsiness	Drowsy Mentality			12	1	1	0	0	0	0	1	0	0	0	0	0	10	7.46	3.55	0.5	48	120	5.7	0.9	84	101	190	1.3
1	92	140	90	94	22	39.5	Mental disorders	Mental disorder	Fever	fever			14	0	0	0	0	0	0	1	1	0	0	1	0	10	14.27	5.49	1	64	259	44.4	1.3	284	142	31	4.8
2	74	130	60	82	24	37.6	Drowsiness	drowsy mentality	Fever	fever			8	1	0	0	0	0	0	1	0	0	0	0	1	9	7.72	0.04	0.05	25	157	50.1	1.4	49	13	2177	1.8
1	70	180	90	104	22	37.2	dyspnea	dyspnea	Fever		mental change		12	1	0	0	0	0	1	1	1	0	0	0	0	10	8.52	10.34	0.226	39	156	18	0.78	74	40	74	10.91
2	84	110	70	86	20	38.1	Mental change	Mental change					12	1	1	0	0	1	0	1	0	0	0	0	0	10	15.47	10.13	29.4	44	116	19	0.86	49	29	56	25.2
2	86	70	45	57	30	39.1	mental change						7	1	0	0	0	0	1	1	1	0	0	1	0	10	24.77	13.26	74.9	65	135	20	1.21	76	29	66	33.9
2	87	70	50	110	25	39.7	mental change		Fever				13	1	1	0	0	0	0	1	0	0	0	0	0	10	17.31	6.66	12	83	120	32	1.36	560	599	218	113.8
1	76	160	80	100	25	40.0	Confusion	Confusion	Fever				13	1	1	0	0	0	1	2	1	0	0	1	0	10	9.04	17.65	8.79		318	17	1.27	53	34	20	36.2
1	77	140	90	108	25	41.5	Fever	Fever					14	0	0	0	0	0	0	1	1	0	0	0	0	10	5.29	11.52	2.95	102	183	12	1.01	122	167	71	22.3
1	66	120	80	112	18	40.8	Mental disorders	Mental disorder					10	0	1	0	0	0	0	1	1	0	0	0	0	11	9.24	37.78	24.2	59	157	24.3	1.7	85	98	21	1.5
1	69	120	80	104	20	38.0	Fever	Fever					12	0	1	1	0	0	1	2	1	0	0	0	0	11	4.99	8.04	0.357	42	168	28	0.75	29	32	20	14.5
1	86	100	65	115	28	38.3	Mental status changes	Mental status changes	Dyspnea				9	1	1	1	0	0	0	1	1	0	1	0	0	11	15.49	12.08	6.5	35	139	21	1.25	43	20	403	26.23
1	77	130	80	87	22	39.7	Fever with chills	Fever with chills	confusion		mental change		13	0	0	0	0	1	1	1	1	0	0	1	0	11	9.32	15.12	0.631		224	19	1.09	61	49	319	22.2
1	88	160	110	100	22	37.9	Fever	fever	Mental disorders	Mental disorder	Asthenia	general weakness	12	0	0	0	1	0	0	1	0	0	0	0	0	12	5.66	3.85			99	37.7	5.8	17	11
1	71	90	60	102	20	38.8	Mental disorders	Mental disorder	Abnormal behavior, NOS	이상한 행동을 한다	Fever	fever	14	0	0	0	0	0	0	1	0	0	0	0	0	12	12.63	6.69		27	212	12.9	1.3	32	12
1	76	150	110	108	18	38.9	Mental disorders	Mental disorder					10	0	0	0	0	0	0	1	0	0	0	0	0	12	6.59	1.22		41	118	12	1.1	30	22		1.2
2	78	180	100	69	22	39.0	Confusion	Confusion	Fever				13	1	0	1	0	0	1	1	1	0	0	1	0	12	6.67	0.52	0.084	44	185	19	1.02	22	18	68	13.26
1	75	140	90	91	20	39.9	FEVER HIGH		mental change				13	1	0	0	0	0	1	1	0	0	0	1	0	12	11.51	2.43	4.22	52	235	13	0.75	82	33	1307	12.15
1	74	80	50	83	18	40.0	FEVER HIGH	FEVER HIGH	general weakness				13	0	1	0	0	0	0	1	0	0	0	0	0	12	6.29	0.91	0.392		141	23	1.36	22	13	129	15.7
1	76	200	100	100	36	40	Mental status changes	mental change	Fever	fever			12	1	1	0	0	0	0	3	0	0	0	0	0	13	16.31	0.98	1.9	37	321	56.3	3.7	96	53	2284	6.5
2	90	120	80	107	18	40.5	Mental status changes	mental change	Fever	fever			11	0	0	0	0	0	0	1	0	0	0	0	0	13	14.31	0.02	1.6	42	259	23.9	1.4	47	19	881	4.6
1	79	120	80	100	24	41	Disorientation	mental change					10	1	1	0	0	0	0	1	0	0	0	0	0	13	8.84	0.24		65	181	33.8	1.7	29	18	113	3.3
1	87	120	80	108	25	40.0	Confusion	Confusion	confusion		vomiting		13	0	1	0	0	0	0	1	1	0	0	0	0	13	6.29	2.31	0.501	50	157	24	0.93	35	30	78

## Sheet: coding book
Sex	성별 (M=1, F=2)
Age	연령
sBP	내원시 수축기 혈압
dBP	내원시 이완기 혈압
HR	내원시 분당 맥박수
RR	내원시 분당 호흡수
BT	내원시 체온
Sx1	주증상1
Sx2	주증상1_1
Sx3	주증상2
Sx4	주증상2_1
Sx5	주증상3
Sx6	주증상3_1
GCS	GCS_TOTAL1
HTN	고혈압
DM	당뇨
Malignancy	암
CKD	CKD
Dementia	치매
CVA	CVA
onset_of_mental_change	onset_of_mental_change	(1=acute(24시간이내),2=subacute(1-7일),3=chronic(7일이상))
witness	witness	(0=non-witness,1=witness)
Lateralizing_Sn	Lateralizing_Sn	(0=없음,1=있음)
anticoagulant_use	anticoagulant_use	(0=없음,1=있음)
antiplatelet_use	antiplatelet_use	(0=없음,1=있음)
ABI	ABI 여부
final_dx	최종진단	(1=Pneumonia,2=Enterocolitis,3=UTI,4=CNS infection,5=Ischemic stroke,6=Brain hemorrhage, 7=metabolic encephalopathy, 8=Malignancy, 9=기타, 10= Biliary tract infection, 11= Liver abscess, 12= influenza, 13= heat stroke)
WBC	WBC
CRP	CRP
Procalcitonin	Procalcitonin
Ammonia	ammonia
Glucose	glucose
BUN	BUN
Creatinine	creatinine
AST	AST
ALT	ALT
CK	CK
Latate	Latate
